# Supplementary material for: A genome-wide association study identifies genetic loci associated with specific lobar brain volumes
Source: Commun Biol. 2019 Aug 2;2:285. doi: 10.1038/s42003-019-0537-9 (PMC6677735; doi:10.1038/s42003-019-0537-9)
Supplement: Supplementary file 3 — Supplementary Data [file 42003_2019_537_MOESM3_ESM.xlsx]

## Sheet: Supl. Data 1
Study	Study-type	Ancestry	Women(%)	Age (± sd)	N	MRI	Image processing:
3C-Dijon	Population-based	European	63.1	72.2 ± 4.1	1397	1.5 T Siemens	In-house protocol
ADNI	Case-control (MCI, healthy control)	European	45.6	76.1 ± 5.0	581	1.5 T GE, Philips, and Siemens MRI scanners	k Nearest-Neighbor (kNN) algorithm
ADNI2GO	Case-control (MCI, healthy control)	European	55.2	72.6 ± 7.1	559	3.0 T GE, Philips, and Siemens MRI scanners	k Nearest-Neighbor (kNN) algorithm
AGES	Population-based	European	60.8	76.0 ± 5.3	2478	1.5 T Signa Twinspeed EXCITE system (GE Medical Systems, Waukesha, WI)	In-house protocol
ARIC	Population-based	European	61.3	72.7 ± 4.33	416	1.5 T MRI scanners (General Electric Medical Systems)	k Nearest-Neighbor (kNN) algorithm
ARIC	Population-based	African-American	60.9	71.6 ± 4.4	405	1.5 T MRI scanners (General Electric Medical Systems)	k Nearest-Neighbor (kNN) algorithm
ASPSFam	Population-based	European	60.8	65.2 ± 10.5	301	3.0 T Tim Trio (Siemens, Erlangen)	FreeSurfer
CHS	Population-based	European	61.4	78.9 ± 4.2	584	1.5 T MRI	k Nearest-Neighbor (kNN) algorithm
EDIS-SCES	Population-based	Chinese	52.7	70.7 ± 6.2	211	3Tesla Siemens Magnetom Trio Tim scanner	k Nearest-Neighbor (kNN) algorithm
EDIS-SiMES	Population-based	Malays	52.6	70.5 ± 6.7	131	3Tesla Siemens Magnetom Trio Tim scanner	k Nearest-Neighbor (kNN) algorithm
ERF	Family-based study	European	51.7	64.3 ± 4.5	116	1.5 T MRI unit (GE Healthcare, Milwaukee, USA, software version 11×)	k Nearest-Neighbor (kNN) algorithm
FHS	Population-based	European	51.5	58.5 ± 8.0	2079	1 or 1.5 T Siemens Magnetom	In-house protocol
GeneSTAR	Family-based study	European	53.7	50.9 ± 10.6	441	3.0 T Philips Achieva 3.2.1	k Nearest-Neighbor (kNN) algorithm
LLS	Family-based study	European	52.7	65.5 ± 6.65	368	3 Tesla (Philips Medical Systems)	k Nearest-Neighbor (kNN) algorithm
ROS-MAP1	Population-based	European	72.5	84.0 ± 6.3	137	1.5 T MRI unit (GE Healthcare, Milwaukee, USA, software version 11×)	FreeSurfer
ROS-MAP2	Population-based	European	75.9	80.7 ± 6.7	87	1.5 T MRI unit (GE Healthcare, Milwaukee, USA, software version 11×)	FreeSurfer
RSI	Population-based	European	60.9	78.9 ± 4.9	894	1.5 T MRI unit (GE Healthcare, Milwaukee, USA, software version 11×)	k Nearest-Neighbor (kNN) algorithm
RSII	Population-based	European	55.1	69.4 ± 6.0	1032	1.5 T MRI unit (GE Healthcare, Milwaukee, USA, software version 11×)	k Nearest-Neighbor (kNN) algorithm
RSIII	Population-based	European	54.9	57.0 ± 6.3	2427	1.5 T MRI unit (GE Healthcare, Milwaukee, USA, software version 11×)	k Nearest-Neighbor (kNN) algorithm
SYS	Family-based study	European	51.7	15.0 ± 1.84	1372	1 T Philips (adolescents) and 1.5 T Siemens (adult parents)	In-house protocol
UKBB	Population-based	European	52.5	55.3 ± 7.5	8789	3.0 T Siemens Skyra	FreeSurfer (grey matter parcelations available)
Total					24805
3C-Dijon = The Three-City Study, ADNI/ADNI2GO = Alzheimer's Disease Neuroimaging Initiative (ADNI), AGES = Age, Gene/Environment Susceptibility study, ARIC = The Atherosclerosis Risk in Communities Study, ASPSfam = Austrian Stroke Prevention Family study, CHS = Cardiovascular Health Study, EDIS-SCES = Epidemiology of Dementia in Singapore from the Singapore Chinese Eye Study, EDIS-SiMES = Epidemi…

## Sheet: Supl. Data 2
Study Name	HWE	MAF	Call Rate	Association	Imputation	Reference panel	Genotype Platform
3C-Dijon	1x10-6	0.01	0.95	mach2qtl (1.1.2)	minimac ( 2012-11-16)	1000 Genomes project (phase 1, version 3)	Illumina Human610-Quad BeadChip
ADNI	1x10-6	0.01	0.95	mach2qtl (1.1.2)	minimac (2012-05-29)	1000 Genomes project (phase 1, version 3)	Illumina Human610-Quad BeadChip
ADNI2GO	1x10-6	0.01	0.95	mach2qtl (1.1.2)	minimac (2012-05-29)	1000 Genomes project (phase 1, version 3)	Illumina Human Omni Express
AGES	1x10-6	0.01	0.97	probABEL	minimac (2012-11-16)	1000 Genomes project (phase 1, version 3)	Illumina Hu370CNV
ARIC	1x10-6	0.01	0.95	probABEL	IMPUTE2 2.2.2	1000 Genomes project (phase 1, version 3)	Affymetrix 6.0
ARIC	1x10-6	0.01	0.95	probABEL	IMPUTE2 2.2.2	1000 Genomes project (phase 1, version 3)	Affymetrix 6.0
ASPSFam	1x10-6	0.01	0.98	plink v1.07	IMPUTE2 2.2.2	1000 Genomes project (phase 1, version 3)	Illumina Human610-Quad BeadChip
CHS	1x10-5	-	0.97	R	minimac (2012-11-16)	1000 Genomes project (phase 1, version 3)	Illumina Human370CNV BeadChip
EDIS-SCES	1x10-6	0.01	0.95	PLINK	minimac	1000 Genomes project (phase 1, version 3)	Illumina Human 610 Quad BeadChips and Illumina Human OmniExpress BeadChips
EDIS-SiMES	1x10-6	0.01	0.95	PLINK	minimac	1000 Genomes project (phase 1, version 3)	Illumina Human 610 Quad BeadChips
ERF	1x10-6	0.01	0.98	probABEL	MaCH (Mach 1.0.18.c) and minimac (2012.8.15)	1000 Genomes project (phase 1, version 3)	Illumina Human610- Quad BeadChip and/or 370k illumina Beadchip
FHS	1x10-6	0.01	0.97	Perl and R	MACH	1000 Genomes project (phase 1, version 3)	Affymetrix 500K (250K Nsp & 250K Sty), MIPS 50K
GeneSTAR	1x10-6	-	-	R	IMPUTE2 2.2.2	1000 Genomes project (phase 1, version 3)	Illumina 1M_v1c Human chip
LLS	1x10-6	0.01	0.95	SNPtest	IMPUTE2 2.2.2	1000 Genomes project (phase 1, version 3)	Illumina Human660W-Quad
ROS-MAP1	1x10-6	0.01	0.95	plink v1.07	Beagle (3.3.2)	1000 Genomes project (november 2010)	Perlegen-Affymetrix 5.0, Illumina 660K, Illumina 370K, Affymetrix 6.0 907K, Illumina Omni 1M
ROS-MAP2	1x10-6	0.01	0.95	plink v1.07	Beagle (3.3.2)	1000 Genomes project (november 2010)	Illumina Human660W-Quad
RSI	1x10-6	0.01	0.98	probABEL	MaCH (Mach 1.0.18.c) and minimac (2012.8.15)	1000 Genomes project (phase 1, version 3)	Affy 6.0
RSII	1x10-6	0.01	0.98	probABEL	MaCH (Mach 1.0.18.c) and minimac (2012.8.15)	1000 Genomes project (phase 1, version 3)	Illumina OmniExpress
RSIII	1x10-6	0.01	0.98	probABEL	MaCH (Mach 1.0.18.c) and minimac (2012.8.15)	1000 Genomes project (phase 1, version 3)	Illumina Human 550 (+duo) and 610-Quad BeadChip
SYS	1x10-6	0.01	0.95	probABEL palinear	IMPUTE v2.2.2	1000 Genomes project (phase 1, version 3)	Illumina Human610-Quad BeadChip
UKBB	1x10-6	0.01	0.9	HASE	IMPUTE4	Haplotype Reference Consortium (HRC, version 1.1)	Applied Biosystems™ UK BiLEVE Axiom™ Array by Affymetrix and Applied Biosystems™ UK Biobank Axiom™ Array
3C-Dijon = The Three-City Study, ADNI/ADNI2GO = Alzheimer's Disease Neuroimaging Initiative (ADNI), AGES = Age, Gene/Environment Susceptibility study, ARIC = The Atherosclerosis Risk in Communities Study, ASPSfam = Austrian Stroke Prevention Family study, CHS = Cardiovascular Health Study, EDIS-SCES = Epidemiology of Dementia in Singapore from the Singapore Chinese Eye Study, EDIS-SiMES = Epidemi…

## Sheet: Supl. Data 3
Summary statistics for lobar brain volumes
Cohort	Intracranial volume (ICV)	Frontal lobe volume (FLV)	Temporal lobe volume (TLV)	Parietal lobe volume (PLV)	Occipital lobe volume (OLV)
3C-Dijon	1358.07 ± 133.73	225.46 ± 28.08	182.88 ± 20.22	108.39 ± 13.26	73.14 ± 9.62
ADNI	1156.09 ± 113.73	312.85 ± 17.69	178.97 ± 13.38	200.03 ± 14.14	120.77 ± 10.99
ADNI2GO	1127.10 ± 107.45	303.55 ± 17.42	175.56 ± 13.25	192.43 ± 13.87	118.64 ± 10.89
AGES	1499.50 +- 147.30	324.92 +- 37.17	190.66 +- 20.23	156.52 +- 18.54	139.80 +- 17.07
ARIC (whites)	1135.46 ± 116.43	316.82 ± 35.56	178.63 ± 18.45	190.89± 20.56	116.25 ± 13.31
ARIC (blacks)	1072.75 ± 107.3	301.5 ± 36.09	164.54 ± 17.55	179.66 ± 19.26	107.32 ± 13.11
ASPSFam	1428.31 ± 138.39	296.41 ± 30.57	162.30 ± 18.45	197.98 ± 22.57	86.11 ± 10.13
CHS	1102.01 ± 107.55	301.77 ± 33.7	171.39 ± 18.01	192.45 ± 20.94	114.72 ± 12.92
EDIS-SCES	1092.95 ± 98.98	304.92 ± 34.92	175.35 ± 19.17	189.13 ± 19.81	113.59 ± 12.19
EDIS-SiMES	1065.04 ± 110.19	298.48 ± 37.32	166.37 ± 18.67	184.17 ± 29.22	109.20 ± 14.97
ERF	1457.3 ± 181.38	320.68 ± 36.18	192.74 ± 21.21	191.9 ± 22.9	110.66 ± 13.99
FHS	1253.93 ± 130.14	452.82 ± 61.14	130.47 ± 17.89	269.15 ± 48.55	137.07 ± 40.17
GeneSTAR	1617.68 ± 139.96	367.05 ± 39.95	177.31 ± 17.50	219.78 ± 25.05	116.72 ± 13.46
LLS	1161.95 ± 113.87	333.57 ± 37.18	180.06 ± 19.21	199.54 ± 20.97	115.76 ± 12.82
ROS-MAP1	1577.02 ± 168.90	283.52 ± 28.65	150.08 ± 18.26	226.71 ± 24.91	80.38 ± 10.25
ROS-MAP2	1546.75 ± 164.61	286.55 ± 24.73	151.91 ± 14.20	227.83 ± 22.04	81.89 ± 8.88
RSI	1131.43 ± 116.15	304.11 ± 33.57	184.94 ± 18.93	185.33 ± 19.99	107.78 ± 12.15
RSII	1135.99 ± 113.18	321.2 ± 35.3	192.58 ± 19.71	192.14 ± 21	111.94 ± 12.51
RSIII	1147.77 ± 114.87	338.35 ± 37.1	201.39 ± 20.95	200.5 ± 21.81	117.45 ± 13.34
SYS	1454.73 ± 270.69	441.46 ± 49.58	254.06 ± 25.88	229.85 ± 26.18	120.4 ± 14.61
UKBB	1531.52±148.78	163.86±16.38*	106.29±10.57*	108.62±11.33*	49.64±6.04*
	Volume of the brain lobes in cm-3 ± standard deviation (SD)
	*Volumes in the UKBiobank are based on grey matter volume.

## Sheet: Supl Data 4 Variants
		Frontal lobe		Temporal lobe		Parietal lobe		Occipital lobe
Study Name	Ethnicity	N snps after filtering	inflation	N snps after filtering	inflation	N snps after filtering	inflation	N snps after filtering	inflation
3C-Dijon	EA	9078117	0.993602	9078117	1.0029	9078117	0.993813	9078117	0.994315
ADNI	EA	8282479	0.993256	8282479	0.982206	8282479	1.00421	8282479	0.997898
ADNI2GO	EA	8310693	1.00079	8310693	1.00018	8310693	0.995286	8310693	1.01
AGES	EA	9114618	1.085	9114618	1.04973	9114618	1.05172	9114618	1.07045
ARIC	EA	8775714	1.00484	8775714	1.00251	8775714	1.00251	8775714	1.00398
ARIC	blacks	14755666	1.01958	14755666	1.01035	14755666	1.00233	14755666	1.00362
ASPS	EA	8230154	1.04701	8230154	1.04895	8230154	1.0762	8230154	1.05655
CHS	EA	8069973	1.00024	8069973	1.00761	8069973	1.00374	8069973	0.993525
EDIS	Chinese	6280387	1.01165	6281593	1.00689	6286244	1.01903	6285575	1.00858
EDIS	Malays	7182285	0.967053	7186186	1.00538	7175200	0.857896	7185975	0.958758
ERF	EA	5337892	1.08283	5337892	1.0395	5337892	1.24716	5337892	1.05919
FHS	EA	8451992	1.02795	8451584	1.01993	8452581	1.01052	8451992	1.02037
GENESTAR	EA	7221424	1.02679	7221424	1.03939	7221424	1.03175	7221424	1.04978
LLS	EA	8134125	1.07047	8134136	1.02079	8134128	1.04407	8134140	1.02281
ROS-MAP1	EA	5687539	1.00772	5648329	0.992166	5708119	1.00005	5706928	1.01267
ROS-MAP2	EA	5191901	1.01988	5151042	1.013	5251192	1.00486	5251192	1.01645
RSI	EA	8962350	1.00268	8962350	1.00226	8962350	1.00238	8962350	1.00746
RSII	EA	9061092	1.00201	9061092	1.01162	9061092	1.00693	9061092	1.00947
RSIII	EA	9757151	1.01303	9757151	1.02058	9757151	1.01623	9757151	1.01991
SYS	EA	8511012	1.00649	8511012	1.00972	8511012	1.00308	8511012	1.02026
3C-Dijon = The Three-City Study, ADNI/ADNI2GO = Alzheimer's Disease Neuroimaging Initiative (ADNI), AGES = Age, Gene/Environment Susceptibility study, ARIC = The Atherosclerosis Risk in Communities Study, ASPSfam = Austrian Stroke Prevention Family study, CHS = Cardiovascular Health Study, EDIS-SCES = Epidemiology of Dementia in Singapore from the Singapore Chinese Eye Study, EDIS-SiMES = Epidemi…

## Sheet: Supl Data 5 Heritability
	Heritability	Standard error	p-value
Frontal lobe:	0.52	0.06	1.9 x 10-19
Occipital lobe:	0.5	0.06	4.3 x 10-21
Parietal lobe:	0.59	0.05	3.1 x 10-29
Temporal lobe:	0.59	0.05	4.6 x 10-28
Total brain volume:	0.34	0.06	8.8 x 10-11

## Sheet: Supl. Data 6 GWA sign
				RS-id							Variance	EA-only meta-analysis				Multi-ethnic meta-analysis				1000 Genomes Phase 1 Frequencies				Functional annotation
Lobe	Annotation	(nearby)Gene	RS-id	(with haploreglink)	Chr	Position (hg37)	Position (hg38)	A1	A2	N-max	explained	Freq	Effect	SE	P.value	Frq	Effect	SE	P.value	EUR-freq	AFR-freq	AMR-freq	ASN-freq	conserved-SiPhy	Promoter histone marks in:	Enhancer histone marks in:	DNAse hypersensitivity sites	Proteins bound:	eQTL hits	Motifs changed	Marker
OLV	upstream; downstream	MIR92B;THBS3	rs12411216	rs12411216	1	155164480	155194689	A	C	16016	0.174748	0.4625	-0.5211	0.0948	3.887e-08	0.455	-0.487	0.092	1.366e-07	0.43	0.38	0.37	0.18		ESC, ESDR, LNG, IPSC, FAT, STRM, BRST, BLD, MUS, BRN, SKIN, VAS, LIV, GI, ADRL, HRT, KID, PANC, PLCNT, THYM, OVRY, CRVX, BONE	PLCNT, GI, SPLN	ESC,ESDR,ESDR,ESDR,ESDR,ESC,LNG,IPSC,IPSC,BRST,BLD,BLD,BLD,BLD,BLD,BLD,SKIN,SKIN,SKIN,SKIN,ADRL,BRN,BRN,HRT,GI,GI,KID,LNG,MUS,MUS,PLCNT,GI,THYM,GI,OVRY,PANC,LNG,BLD,CRVX,LIV,BRST,MUS,MUS,VAS,BLD,BLD,BRN,SKIN,LNG	POL2,POL24H8,TAF1,NFKB,JUND,TCF4,BRG1,INI1,STAT1,CCNT2,CMYC,ETS1,HEY1,HMGN3,IRF1,MAX,POL2B,TAF7,USF1,ZBTB7A	11 eQTL results	BAF155,ERalpha-a,Evi-1,HEY1,Osf2,PEBP,ZBTB33,p300	rs12411216
OLV	intronic	THBS3	rs2974937	rs2974937	1	155168849	155199058	T	C	16016	0.171894	0.5384	0.5169	0.0948	4.94e-08	0.546	0.483	0.092	1.705e-07	0.57	0.62	0.64	0.82			ESDR			12 eQTL results	ERalpha-a,Egr-1,Esr2,Rad21	rs2974937
OLV	intronic	IDUA	rs13138250	rs13138250	4	992817	999029	T	C	12287	0.259218	0.6315	0.7471	0.1349	3.079e-08	0.631	0.74	0.131	1.542e-08	0.63	0.6	0.65	0.66			ESDR, SKIN, BRN, SPLN			4 eQTL results	ZBTB33	rs13138250
OLV	intergenic	IDUA(dist=2134),FGFRL1(dist=5159)	rs111588353	rs111588353	4	1000451	1006663	A	G	12200	0.235809	0.3187	-0.6978	0.128	4.978e-08	0.316	-0.671	0.125	7.303e-08	0.3	0.18	0.29	0.34						4 eQTL results		rs111588353
OLV	intronic	FGFRL1	rs74921869	rs74921869	4	1013382	1019594	A	G	12424	0.270362	0.2019	-0.8401	0.1444	5.936e-09	0.203	-0.818	0.141	6.169e-09	0.2	0.08	0.11	0.27			ESC, ESDR, IPSC, BRST, BLD, BRN, SKIN, ADRL, GI, MUS, PLCNT, OVRY, LNG			Lappalainen2013,Lymphoblastoid,FGFRL1	BCL,Egr-1,Ets,GATA,Irf,Maf,PU.1,Pax-5,SZF1-1	rs74921869
OLV	intergenic	CENPW(dist=175626),RSPO3(dist=594668)	rs1337736	rs1337736	6	126845380	126524234	A	G	16016	0.188034	0.2271	-0.6386	0.119	8.093e-08	0.232	-0.637	0.116	3.976e-08	0.21	0.18	0.24	0.5			ESDR			Fairfax2014,Monocytes_LPS24,C6ORF173	Foxd1,Foxj1,Foxk1,Foxq1,Irf,XBP-1	rs1337736
OLV	intergenic	DACT1(dist=502042),DAAM1(dist=38301)	rs4901902	rs4901902	14	59617080	59150362	A	C	15885	0.196939	0.8734	0.7663	0.1399	4.306e-08	0.874	0.778	0.139	2.373e-08	0.87	0.99	0.92	1			BLD			6 eQTL results	CEBPA,CEBPB,HNF1,Rad21,p300	rs4901902
OLV	intergenic	DACT1(dist=504526),DAAM1(dist=35817)	rs8005394	rs8005394	14	59619564	59152846	C	G	15885	0.164641	0.8725	0.7668	0.1399	4.2e-08	0.871	0.701	0.137	2.859e-07	0.86	0.82	0.91	1							BDP1,Maf,STAT,Spz1,VDR	rs8005394
OLV	intergenic	DACT1(dist=504672),DAAM1(dist=35671)	rs142965864	rs142965864	14	59619710	59152992	T	TGGATAA	15220	0.207191	0.8729	0.7955	0.1427	2.5e-08	0.874	0.798	0.142	1.887e-08	0.87	0.98	0.92	1							GATA,Hltf,Ik-2,SIX5	chr14:59619710:I
OLV	intergenic	DACT1(dist=506042),DAAM1(dist=34301)	rs17833752	rs17833752	14	59621080	59154362	A	G	15885	0.196139	0.8737	0.7708	0.14	3.708e-08	0.874	0.782	0.14	2.09e-08	0.87	0.99	0.92	1			BLD, BRN			3 eQTL results	CEBPG,HMG-IY,Nkx2,Pou1f1	rs17833752
OLV	intergenic	DACT1(dist=509279),DAAM1(dist=31064)	rs4901904	rs4901904	14	59624317	59157599	T	C	15885	0.19464	0.1259	-0.7672	0.1405	4.799e-08	0.125	-0.779	0.14	2.595e-08	0.13	0.01	0.08	0							EBF	rs4901904
OLV	intergenic	DACT1(dist=510959),DAAM1(dist=29384)	rs73313052	rs73313052	14	59625997	59159279	A	G	15885	0.186692	0.1282	-0.8144	0.1404	6.579e-09	0.128	-0.752	0.138	4.707e-08	0.13	0.16	0.09	0			ESC, IPSC, KID	KID,LNG,MUS,GI	KAP1			rs73313052
OLV	intergenic	DACT1(dist=512397),DAAM1(dist=27946)	rs5809016	rs5809016	14	59627434	59160716	A	AC	15220	0.230615	0.1281	-0.8279	0.1431	7.257e-09	0.127	-0.842	0.142	3.428e-09	0.13	0.01	0.08	0	yes		ESDR, BLD, HRT, GI, PANC, LIV	ESDR,MUS,GI			Hand1,NF-kappaB,NRSF,Pou2f2,RP58,STAT,Sin3Ak-20	chr14:59627434:D
OLV	intergenic	DACT1(dist=512593),DAAM1(dist=27750)	rs2164950	rs2164950	14	59627631	59160913	A	G	15885	0.215622	0.1275	-0.8057	0.1404	9.657e-09	0.127	-0.82	0.14	4.625e-09	0.13	0.01	0.08	0	yes		ESDR, FAT, BLD, HRT, GI, PANC, LIV, BRN, LNG			3 eQTL results		rs2164950
OLV	intergenic	DACT1(dist=513571),DAAM1(dist=26772)	rs74826997	rs74826997	14	59628609	59161891	T	C	15885	0.215098	0.8726	0.8052	0.1405	1.004e-08	0.873	0.819	0.14	4.816e-09	0.87	0.99	0.92	1		ESDR, FAT, STRM, BLD, MUS, BRN, SKIN, VAS, KID, GI, LIV, LNG, BONE	ESC, ESDR, IPSC, FAT, BLD, BRN, SKIN, GI, HRT, LNG, MUS, THYM, PANC, PLCNT, CRVX	ESDR,ESDR,IPSC,BLD,BLD,SKIN,HRT,GI,GI,KID,LNG,MUS,MUS,LIV,MUS,MUS,BLD,BLD,BRN,LNG	GR,POL2,TBP		NF-Y,Zbtb3	rs74826997
OLV	intergenic	DACT1(dist=513641),DAAM1(dist=26702)	rs76341705	rs76341705	14	59628679	59161961	A	G	15885	0.215098	0.1274	-0.8054	0.1405	9.975e-09	0.127	-0.819	0.14	4.787e-09	0.13	0.01	0.08	0		ESDR, FAT, STRM, BLD, MUS, BRN, SKIN, VAS, KID, GI, LIV, LNG, BONE	ESC, ESDR, IPSC, FAT, BLD, BRN, SKIN, GI, HRT, LNG, MUS, THYM, PANC, PLCNT, CRVX	ESDR,ESDR,LNG,IPSC,SKIN,SKIN,ADRL,HRT,GI,GI,KID,LNG,MUS,MUS,THYM,MUS,BLD,LIV,MUS,MUS,BLD,BLD,BRN,LNG	POL2			rs76341705
OLV	intergenic	DACT1(dist=516037),DAAM1(dist=24304)	rs201816193	rs201816193	14	59631074	59164356	A	AGTT	15220	0.22205	0.1277	-0.8171	0.1432	1.156e-08	0.127	-0.832	0.143	5.464e-09	0.13	0.01	0.09	0			ESC, IPSC				Evi-1,Foxa,Foxj2,GATA,HDAC2,Irf,p300	chr14:59631074:D
OLV	intergenic	DACT1(dist=516038),DAAM1(dist=24302)	rs147148763	rs147148763	14	59631075	59164357	G	GTTGT	15220	0.230111	0.1287	-0.8311	0.1432	6.547e-09	0.128	-0.847	0.143	2.89e-09	0.13	0.01	0.09	0			ESC, IPSC				Evi-1,Foxa,Foxj2,HDAC2,p300	chr14:59631075:D
OLV	intergenic	DACT1(dist=516620),DAAM1(dist=23723)	rs202194203	rs202194203	14	59631658	59164940	A	AC	15220	0.223117	0.8728	0.82	0.1435	1.096e-08	0.874	0.834	0.143	5.246e-09	0.87	0.99	0.91	1							Foxa,Foxo,Foxp1,HMG-IY,SIX5	chr14:59631658:I
OLV	intergenic	DACT1(dist=522465),DAAM1(dist=17878)	rs79814107	rs79814107	14	59637503	59170785	A	G	15885	0.220371	0.8752	0.8173	0.1406	6.109e-09	0.876	0.829	0.14	3.125e-09	0.87	0.99	0.92	1							AP-1,Dbx1,Lhx3,Prrx1	rs79814107
OLV	intergenic	DACT1(dist=523136),DAAM1(dist=17207)	rs113269922	rs113269922	14	59638174	59171456	A	G	15885	0.220371	0.8752	0.817	0.1405	6.12e-09	0.876	0.829	0.14	3.134e-09	0.87	0.99	0.92	1							Cdx2,Evi-1,Hoxa10,Hoxb13,Hoxb9,Hoxc9,Hoxd10,Pax-4,TATA	rs113269922
OLV	intergenic	DACT1(dist=527027),DAAM1(dist=13316)	rs56115079	rs56115079	14	59642065	59175347	T	G	15885	0.219841	0.8753	0.8157	0.1404	6.18e-09	0.876	0.828	0.14	3.188e-09	0.87	0.99	0.92	1		BLD	BLD	BLD	POL2			rs56115079
OLV	intergenic	DACT1(dist=527964),DAAM1(dist=12379)	rs112195026	rs112195026	14	59643002	59176284	A	G	15885	0.219311	0.8753	0.8152	0.1403	6.209e-09	0.876	0.827	0.14	3.21e-09	0.87	0.99	0.92	1							AFP1,Arid3a,FAC1,Foxp1,Mef2,Nanog,Pou5f1,SIX5	rs112195026
OLV	intergenic	DACT1(dist=528708),DAAM1(dist=11635)	rs76850797	rs76850797	14	59643746	59177028	T	C	15885	0.218782	0.8753	0.8152	0.1402	6.141e-09	0.876	0.826	0.14	3.322e-09	0.87	0.99	0.92	0.99			ESC, FAT, STRM, SKIN, VAS, HRT	SKIN,SKIN,OVRY,SKIN				rs76850797
OLV	intergenic	DACT1(dist=529248),DAAM1(dist=11095)	rs78349529	rs78349529	14	59644286	59177568	A	G	15885	0.219841	0.8754	0.8161	0.1402	5.834e-09	0.876	0.828	0.14	3.022e-09	0.87	0.99	0.92	1			ESC, ESDR, FAT	ESC,ESDR,ESDR,IPSC,IPSC,SKIN,SKIN,SKIN,PLCNT,LNG,CRVX,MUS,BRN,SKIN,SKIN,LNG			NF-Y,NF-kappaB,STAT,UF1H3BETA	rs78349529
OLV	upstream	DAAM1	rs4901906	rs4901906	14	59654649	59187931	T	C	15885	0.220863	0.1245	-0.8121	0.1399	6.428e-09	0.124	-0.824	0.139	3.32e-09	0.13	0.01	0.08	0	yes	ESC, ESDR, LNG, IPSC, FAT, STRM, BRST, BLD, MUS, BRN, SKIN, VAS, LIV, GI, ADRL, HRT, KID, PANC, PLCNT, THYM, OVRY, SPLN, CRVX, BONE		ESDR,ESDR,ESDR,IPSC,BRST,BLD,BLD,BLD,BLD,BLD,BLD,SKIN,SKIN,SKIN,SKIN,ADRL,BRN,BRN,HRT,GI,GI,KID,LNG,MUS,MUS,PLCNT,GI,THYM,OVRY,PANC,GI,BLD,CRVX,LIV,MUS,VAS,BLD,BLD,SKIN,LNG	CMYC,E2F6,ETS1,GABP,GATA2,MAX,NRSF,POL2,POL24H8,POL2B,TAL1,YY1,GATA1,HAE2F1		Pax-5,Spz1	rs4901906
OLV	intronic	DAAM1	rs79360654	rs79360654	14	59658600	59191882	A	C	15885	0.216673	0.1241	-0.81	0.1402	7.661e-09	0.123	-0.822	0.14	3.941e-09	0.13	0.01	0.08	0		ESDR, BRN, GI, HRT, SKIN	ESDR, ESC, BRST, BRN, SKIN, FAT, LIV, GI, HRT, MUS, LNG, OVRY, PANC, PLCNT, THYM, VAS	BRST,SKIN,HRT,KID,BLD,BRST,SKIN			Foxa,Foxf2,TCF12,p300	rs79360654
OLV	intronic	DAAM1	rs77618329	rs77618329	14	59660552	59193834	T	C	15885	0.216147	0.124	-0.8093	0.1404	8.162e-09	0.123	-0.821	0.14	4.191e-09	0.13	0.01	0.08	0	yes	GI	ESDR, ESC, BRN, FAT, VAS, LIV, GI, HRT, KID, LNG, MUS, OVRY, PANC, BLD, SKIN	HRT,PANC,BLD,SKIN			BDP1,Egr-1,SETDB1,Znf143	rs77618329
OLV	intronic	DAAM1	rs142169263	rs142169263	14	59660769	59194051	G	GT	15220	0.230069	0.8756	0.8288	0.143	6.875e-09	0.876	0.841	0.142	3.487e-09	0.87	0.99	0.92	1		VAS, HRT, GI	ESDR, BRN, FAT, LIV, GI, KID, LNG, MUS, HRT, OVRY, PANC, VAS, BLD, SKIN	KID,LNG,MUS,PANC			FXR,PRDM1	chr14:59660769:I
OLV	intronic	DAAM1	rs76256424	rs76256424	14	59661266	59194548	C	G	15885	0.215622	0.8759	0.8089	0.1404	8.277e-09	0.877	0.82	0.14	4.438e-09	0.87	0.99	0.92	0.99		HRT, GI	SKIN, FAT, LIV, GI, BRN, LNG, MUS, HRT, VAS, BLD	HRT,LNG,MUS,OVRY,BLD			ERalpha-a,RXRA	rs76256424
OLV	intronic	DAAM1	rs76674533	rs76674533	14	59661566	59194848	T	C	15885	0.215622	0.1241	-0.8087	0.1404	8.328e-09	0.123	-0.82	0.14	4.464e-09	0.13	0.01	0.08	0.01	yes	HRT	FAT, LIV, GI, LNG, MUS, VAS	HRT,LNG,MUS			AP-1	rs76674533
OLV	intronic	DAAM1	rs143720575	rs143720575	14	59663805	59197087	A	G	15885	0.22006	0.1155	-0.8475	0.1461	6.522e-09	0.115	-0.858	0.145	3.57e-09	0.11	0.01	0.07	0.01			ADRL				Hoxa4,Pax-4,Pax-6	rs143720575
OLV	intronic	DAAM1	rs78419480	rs78419480	14	59666074	59199356	C	G	15885	0.201688	0.8795	0.8006	0.1434	2.336e-08	0.88	0.81	0.143	1.349e-08	0.88	0.99	0.93	0.99			SKIN, FAT, GI, HRT, LNG, OVRY, BLD	IPSC,OVRY	CTCF		LUN-1	rs78419480
OLV	intronic	DAAM1	rs75255901	rs75255901	14	59669037	59202319	T	C	15885	0.211126	0.1292	-0.7847	0.138	1.311e-08	0.128	-0.794	0.137	7.357e-09	0.13	0.01	0.08	0.01			BLD, HRT	BLD,LNG,MUS,THYM,BLD			ERalpha-a,Esr2,RXRA,Znf143	rs75255901
OLV	intronic	DAAM1	rs76787422	rs76787422	14	59669305	59202587	T	C	15885	0.212188	0.1292	-0.7853	0.1381	1.297e-08	0.128	-0.796	0.137	6.906e-09	0.13	0.01	0.08	0			HRT				NF-kappaB	rs76787422
OLV	intronic	DAAM1	rs17255395	rs17255395	14	59669394	59202676	T	C	15883	0.211683	0.1289	-0.7857	0.1381	1.269e-08	0.128	-0.795	0.137	7.108e-09	0.13	0.01	0.08	0.01			HRT	OVRY		3 eQTL results	CEBPA,CEBPB,Foxj2,STAT,p300	rs17255395
OLV	intronic	DAAM1	rs55649771	rs55649771	14	59669948	59203230	A	G	15885	0.207822	0.1265	-0.7951	0.1402	1.41e-08	0.126	-0.805	0.14	7.808e-09	0.13	0.01	0.08	0.01							YY1,ZID	rs55649771
PLV	3'-UTR	ZIC4	rs2279829	rs2279829	3	147106319	147388532	T	C	16015	0.242313	0.2053	-0.9207	0.1577	5.274e-09	0.21	-0.954	0.153	4.362e-10	0.23	0.21	0.12	0.22	yes	ESDR, BRN	ESC, ESDR, IPSC, BRN	ESDR,BRN	NANOG	4 eQTL results		rs2279829
TLV	intronic	MSRB3	rs2218069	rs2218069	12	65755543	65361763	A	G	16003	0.208356	0.3238	0.6622	0.116	1.133e-08	0.327	0.653	0.113	8.268e-09	0.69	0.56	0.66	0.67						3 eQTL results	PLZF,XBP-1	rs2218069
TLV	intronic	MSRB3	rs10878264	rs10878264	12	65759522	65365742	A	G	16003	0.233177	0.6893	-0.6775	0.1164	5.797e-09	0.692	-0.697	0.114	1.109e-09	0.7	0.85	0.69	0.72						3 eQTL results	Hic1	rs10878264
TLV	intronic	MSRB3	rs12831359	rs12831359	12	65776191	65382411	T	C	16003	0.227755	0.705	-0.6987	0.119	4.348e-09	0.708	-0.713	0.118	1.489e-09	0.72	0.96	0.77	0.86						3 eQTL results		rs12831359
TLV	intronic	MSRB3	rs11175738	rs11175738	12	65777145	65383365	A	G	16003	0.224579	0.3111	0.6763	0.1169	7.326e-09	0.308	0.69	0.115	1.951e-09	0.3	0.14	0.31	0.28			SKIN				Foxl1,GATA,HMGN3,Nkx3,Nkx6-2,TATA	rs11175738
TLV	intronic	MSRB3	rs11175741	rs11175741	12	65780013	65386233	A	T	16003	0.211862	0.6306	-0.6429	0.1121	9.68e-09	0.629	-0.641	0.11	5.39e-09	0.61	0.76	0.54	0.45							CEBPG,Hltf,Zbtb12	rs11175741
TLV	intronic	MSRB3	rs11175742	rs11175742	12	65782598	65388818	A	G	16003	0.213845	0.3699	0.6451	0.1119	8.195e-09	0.372	0.644	0.11	4.296e-09	0.39	0.26	0.47	0.55			LNG, PANC				GR,Sin3Ak-20,Zbtb3	rs11175742
TLV	intronic	MSRB3	rs12816912	rs12816912	12	65788655	65394875	A	G	16003	0.228393	0.2928	0.6993	0.1193	4.535e-09	0.29	0.714	0.118	1.485e-09	0.28	0.03	0.23	0.14						3 eQTL results	CEBPB,Fox,Foxa,Foxf2,Foxi1,Foxj1,Pou3f2,p300	rs12816912
TLV	intronic	MSRB3	rs12825748	rs12825748	12	65793153	65399373	C	G	16003	0.225223	0.3097	0.6806	0.1174	6.661e-09	0.307	0.697	0.116	1.705e-09	0.3	0.14	0.31	0.27								rs12825748
TLV	intronic	MSRB3	rs146354218	rs146354218	12	65793942	65400162	A	G	15789	0.240758	0.3678	0.6874	0.1129	1.151e-09	0.37	0.685	0.111	6.427e-10	0.39	0.25	0.46	0.55							CEBPB,Mef2,Pax-4	rs146354218
TLV	intronic	MSRB3	rs11519877	rs11519877	12	65797692	65403912	A	G	16003	0.234092	0.3053	0.7144	0.1205	3.065e-09	0.302	0.729	0.119	1.044e-09	0.29	0.04	0.23	0.14			ESDR, MUS				Irf,Pax-5,Sin3Ak-20,Zfp281	rs11519877
TLV	intronic	MSRB3	rs7299655	rs7299655	12	65798879	65405099	T	C	16003	0.220523	0.3675	0.6539	0.1124	6.028e-09	0.369	0.654	0.11	3.203e-09	0.39	0.25	0.46	0.55							E2A,Pax-4,ZEB1	rs7299655
TLV	intronic	MSRB3	rs10784455	rs10784455	12	65803084	65409304	T	C	16003	0.197357	0.371	0.6396	0.1116	9.908e-09	0.381	0.613	0.109	1.957e-08	0.39	0.59	0.49	0.55						3 eQTL results	E2F,Mef2,Nkx3	rs10784455
TLV	intronic	MSRB3	rs4762095	rs4762095	12	65805908	65412128	T	C	16003	0.194795	0.3698	0.6396	0.1116	9.809e-09	0.379	0.609	0.109	2.393e-08	0.61	0.45	0.51	0.45							Crx,Dbx1,Foxp1,Hoxa10,Ncx,Nkx6-1,Sox	rs4762095
TLV	intronic	MSRB3	rs7316273	rs7316273	12	65808126	65414346	C	G	16003	0.195434	0.6291	-0.6406	0.1115	9.298e-09	0.622	-0.61	0.109	2.072e-08	0.61	0.49	0.52	0.45			LNG, BLD			3 eQTL results	Hand1	rs7316273
TLV	intronic	MSRB3	rs11175755	rs11175755	12	65808584	65414804	A	G	16003	0.192884	0.3711	0.6392	0.1115	9.912e-09	0.383	0.606	0.109	2.706e-08	0.61	0.36	0.51	0.45			FAT, BLD, ADRL, LNG, BRST	ESDR,BRST,SKIN		3 eQTL results	BATF,DMRT3,HMG-IY,Irf	rs11175755
TLV	intronic	MSRB3	rs11175756	rs11175756	12	65808698	65414918	A	G	16003	0.212522	0.6299	-0.6432	0.1117	8.581e-09	0.628	-0.642	0.11	4.708e-09	0.61	0.75	0.54	0.45			BLD, LNG, BRST			3 eQTL results	Nkx3	rs11175756
TLV	intronic	MSRB3	rs1494505	rs1494505	12	65810174	65416394	T	C	16003	0.196074	0.3699	0.6385	0.1115	1.021e-08	0.379	0.611	0.109	2.049e-08	0.61	0.45	0.51	0.45		LNG	SKIN, GI, LIV, BRST	MUS		4 eQTL results	Nanog,RXRA	rs1494505
TLV	intronic	MSRB3	rs4762081	rs4762081	12	65811234	65417454	A	G	16003	0.196074	0.3711	0.6389	0.1115	9.999e-09	0.383	0.611	0.109	2.132e-08	0.61	0.36	0.51	0.45						3 eQTL results	Gfi1,Mef2,Pax-4,Pou2f2	rs4762081
TLV	intronic	MSRB3	rs2336716	rs2336716	12	65811947	65418167	T	C	16003	0.200583	0.371	0.6404	0.1116	9.493e-09	0.38	0.618	0.109	1.45e-08	0.61	0.42	0.52	0.44							HNF4	rs2336716
TLV	intronic	MSRB3	rs10878275	rs10878275	12	65812688	65418908	A	G	16003	0.196074	0.3711	0.6388	0.1115	1.009e-08	0.383	0.611	0.109	2.133e-08	0.61	0.36	0.51	0.45							ERalpha-a,RORalpha1,RXRA,SF1	rs10878275
TLV	intronic	MSRB3	rs11175757	rs11175757	12	65812878	65419098	A	G	15991	0.196862	0.6288	-0.6396	0.1117	1.024e-08	0.617	-0.612	0.109	2.111e-08	0.6	0.35	0.51	0.45						3 eQTL results	ERalpha-a	rs11175757
TLV	intronic	MSRB3	rs10878276	rs10878276	12	65813523	65419743	T	G	16003	0.196074	0.3711	0.6387	0.1115	1.015e-08	0.383	0.611	0.109	2.133e-08	0.61	0.36	0.51	0.45							EWSR1-FLI1,NERF1a,Tel2	rs10878276
TLV	intronic	MSRB3	rs11175758	rs11175758	12	65813899	65420119	A	T	16003	0.195434	0.6289	-0.6385	0.1115	1.027e-08	0.617	-0.61	0.109	2.15e-08	0.61	0.36	0.51	0.45							Pou5f1,Sox	rs11175758
TLV	intronic	MSRB3	rs11175759	rs11175759	12	65814005	65420225	T	C	16003	0.196715	0.3711	0.6379	0.1115	1.058e-08	0.38	0.612	0.109	2.043e-08	0.61	0.45	0.51	0.45							HNF4,Hoxd10,Irf,STAT	rs11175759
TLV	intronic	MSRB3	rs10784456	rs10784456	12	65814808	65421028	T	C	16003	0.21784	0.63	-0.6426	0.1118	8.926e-09	0.628	-0.65	0.11	3.257e-09	0.61	0.76	0.54	0.45				GI,BLD				rs10784456
TLV	intronic	MSRB3	rs12229693	rs12229693	12	65816102	65422322	A	G	16003	0.185058	0.6358	-0.6305	0.1129	2.346e-08	0.625	-0.599	0.11	5.609e-08	0.61	0.38	0.51	0.45							HNF1	rs12229693
TLV	intronic	MSRB3	rs11561370	rs11561370	12	65818579	65424799	T	C	16003	0.200583	0.6287	-0.6416	0.1115	8.793e-09	0.619	-0.618	0.109	1.411e-08	0.61	0.44	0.51	0.44				THYM			DMRT1,DMRT7,GR	rs11561370
TLV	intronic	MSRB3	rs7314906	rs7314906	12	65820470	65426690	C	G	16003	0.215173	0.6301	-0.644	0.1118	8.283e-09	0.628	-0.646	0.11	3.874e-09	0.61	0.76	0.54	0.45			ESC, IPSC				Fox,Foxa,Foxd3,Foxj2,GR,HDAC2,p300	rs7314906
TLV	intronic	MSRB3	rs1494512	rs1494512	12	65822475	65428695	A	C	16003	0.197357	0.6296	-0.6422	0.1117	8.882e-09	0.618	-0.613	0.109	1.971e-08	0.61	0.36	0.51	0.45			VAS			3 eQTL results	CHOP::CEBPalpha,MAZ,Mef2,p300	rs1494512
TLV	intronic	MSRB3	rs1494502	rs1494502	12	65824670	65430890	A	G	16003	0.212629	0.6372	-0.6389	0.1133	1.728e-08	0.636	-0.648	0.111	5.77e-09	0.61	0.76	0.54	0.46		STRM, LNG, VAS	ESDR, FAT, BRST, STRM, MUS, SKIN, GI, LNG, CRVX, BRN, BONE	SKIN,SKIN,SKIN,CRVX,MUS,VAS,BRN		3 eQTL results	p53	rs1494502
TLV	intronic	MSRB3	rs11306160	rs11306160	12	65825978	65432198	G	GA	15348	0.207582	0.6289	-0.6612	0.1139	6.428e-09	0.617	-0.627	0.111	1.697e-08	0.61	0.38	0.51	0.45			ESDR, FAT, STRM, BRST, MUS, SKIN, GI, VAS, BRN, LNG, BONE	BRN			CIZ,Evi-1,Gfi1,HDAC2,HMG-IY,HNF6,Hdx,Pou2f2,Sox	chr12:65825978:D
TLV	intronic	MSRB3	rs10784457	rs10784457	12	65826597	65432817	A	G	16003	0.194795	0.629	-0.6392	0.1115	9.827e-09	0.617	-0.609	0.109	2.308e-08	0.61	0.37	0.51	0.45				CRVX,LNG	CFOS		Maf,Mef2,Mrg1::Hoxa9,Pou5f1	rs10784457
TLV	intronic	MSRB3	rs201270036	rs201270036	12	65826793	65433013	T	TATAC	15348	0.200599	0.391	0.67	0.1164	8.75e-09	0.403	0.633	0.114	2.56e-08	0.59	0.36	0.5	0.44			ESDR, STRM, BRST, BRN, VAS		CFOS		Foxl1,Pou2f2,RBP-Jkappa	chr12:65826793:I
TLV	intronic	MSRB3	rs4762096	rs4762096	12	65827996	65434216	T	C	16003	0.194157	0.3699	0.6388	0.1115	1.007e-08	0.382	0.608	0.109	2.39e-08	0.61	0.37	0.51	0.45			ESDR		TCF4	4 eQTL results		rs4762096
TLV	intronic	MSRB3	rs997188	rs997188	12	65829882	65436102	A	C	16003	0.194795	0.63	-0.6391	0.1115	9.995e-09	0.618	-0.609	0.109	2.276e-08	0.61	0.37	0.51	0.45			GI, VAS			3 eQTL results	Rad21	rs997188
TLV	intronic	MSRB3	rs1587056	rs1587056	12	65830172	65436392	A	T	16003	0.1894	0.3686	0.6375	0.1122	1.334e-08	0.378	0.606	0.11	3.283e-08	0.61	0.48	0.51	0.44							Foxc1,Nkx6-2,PLZF	rs1587056
TLV	intronic	MSRB3	rs10533337	rs10533337	12	65831507	65437727	G	GTGAA	15348	0.212902	0.6288	-0.6641	0.1141	5.806e-09	0.619	-0.635	0.111	1.167e-08	0.61	0.45	0.51	0.44							AP-1,CDP,CEBPB,HNF1,Hbp1,Irf,Msx-1,Msx2,Pbx-1,Pbx3,Pou1f1,Pou2f2,Prrx2,RFX5,SP2,Sox	chr12:65831507:D
TLV	intronic	MSRB3	rs2336717	rs2336717	12	65833894	65440114	C	G	16003	0.194157	0.6289	-0.6393	0.1116	1.009e-08	0.617	-0.608	0.109	2.464e-08	0.61	0.37	0.51	0.45						3 eQTL results	AP-1	rs2336717
TLV	intronic	MSRB3	rs3858644	rs3858644	12	65838529	65444749	C	G	16003	0.183826	0.3728	0.6284	0.1125	2.338e-08	0.385	0.597	0.11	5.556e-08	0.6	0.36	0.51	0.45			GI, HRT	GI		3 eQTL results	Rad21	rs3858644
TLV	intronic	MSRB3	rs1494510	rs1494510	12	65838953	65445173	T	C	16003	0.194795	0.3713	0.6396	0.1118	1.058e-08	0.38	0.609	0.109	2.396e-08	0.6	0.46	0.51	0.45			GI, HRT	GI,GI,GI		3 eQTL results	CHOP::CEBPalpha,RREB-1	rs1494510
TLV	intronic	MSRB3	rs4762098	rs4762098	12	65839407	65445627	T	C	16003	0.194795	0.6285	-0.6414	0.1118	9.588e-09	0.617	-0.609	0.109	2.527e-08	0.6	0.37	0.51	0.45						3 eQTL results		rs4762098
TLV	intronic	MSRB3	rs10878279	rs10878279	12	65839958	65446178	A	G	16003	0.208685	0.2924	0.6805	0.1208	1.773e-08	0.289	0.694	0.12	6.629e-09	0.28	0.03	0.24	0.15						3 eQTL results	Foxp1,HDAC2	rs10878279
TLV	intronic	MSRB3	rs989271	rs989271	12	65841128	65447348	A	G	16003	0.199936	0.3719	0.6431	0.112	9.278e-09	0.381	0.617	0.109	1.62e-08	0.6	0.46	0.51	0.45							GATA,HDAC2,STAT,Sox	rs989271
TLV	intronic	MSRB3	rs10878280	rs10878280	12	65841171	65447391	A	G	16003	0.210545	0.6293	-0.6457	0.1122	8.675e-09	0.628	-0.639	0.11	5.679e-09	0.6	0.76	0.54	0.45							SIX5,Znf143,p300	rs10878280
TLV	intronic	MSRB3	rs1494509	rs1494509	12	65841220	65447440	T	C	16003	0.196324	0.372	0.6443	0.112	8.864e-09	0.384	0.617	0.11	1.788e-08	0.6	0.37	0.51	0.44							Arid5a,E2F,Nkx2,STAT	rs1494509
TLV	intronic	MSRB3	rs1494508	rs1494508	12	65842258	65448478	A	G	16001	0.198259	0.3722	0.6447	0.112	8.6e-09	0.384	0.62	0.11	1.503e-08	0.6	0.37	0.51	0.45						3 eQTL results	Nkx3	rs1494508
Bold typed variants are the index variants in the locus.

## Sheet: Supl. Data 7
							EA-only meta-analysis				Multi-ethnic meta-analysis					Variance explained
Lobe	(nearby)Gene	Marker	Chr	Postion	A1	A2	Freq	Effect	SE	P.value	Frq	Effect	SE	P.value	N
FLV	MIR92B;THBS3	rs12411216	1	155164480	A	C	0.4629	-0.4934	0.2027	0.01491	0.457	-0.462	0.198	0.02001	16015	0.0340035
OLV	MIR92B;THBS3	rs12411216	1	155164480	A	C	0.4625	-0.5211	0.0948	3.887e-08	0.455	-0.487	0.092	1.366e-07	16016	0.174748
PLV	MIR92B;THBS3	rs12411216	1	155164480	A	C	0.4608	-0.558	0.1298	1.726e-05	0.454	-0.537	0.127	2.38e-05	16015	0.111577
TLV	MIR92B;THBS3	rs12411216	1	155164480	A	C	0.4633	-0.042	0.1108	0.7044	0.457	-0.009	0.108	0.9348	16003	4.3419e-05
FLV	ZIC4	rs2279829	3	147106319	T	C	0.2057	0.052	0.2459	0.8325	0.211	0.084	0.239	0.7268	16015	0.00077175
OLV	ZIC4	rs2279829	3	147106319	T	C	0.203	0.1273	0.1164	0.2741	0.21	0.064	0.112	0.5655	16016	0.00203988
PLV	ZIC4	rs2279829	3	147106319	T	C	0.2053	-0.9207	0.1577	5.274e-09	0.21	-0.954	0.153	4.362e-10	16015	0.242313
TLV	ZIC4	rs2279829	3	147106319	T	C	0.205	-0.2165	0.1349	0.1085	0.21	-0.231	0.131	0.07803	16003	0.0194375
FLV	FGFRL1	rs74921869	4	1013382	A	G	0.1999	-0.7564	0.3116	0.01519	0.201	-0.72	0.305	0.01832	12423	0.0448703
OLV	FGFRL1	rs74921869	4	1013382	A	G	0.2019	-0.8401	0.1444	5.936e-09	0.203	-0.818	0.141	6.169e-09	12424	0.270362
PLV	FGFRL1	rs74921869	4	1013382	A	G	0.2005	-0.4555	0.1955	0.01978	0.201	-0.382	0.192	0.04609	12421	0.0318819
TLV	FGFRL1	rs74921869	4	1013382	A	G	0.2012	-0.1708	0.1671	0.3067	0.202	-0.101	0.164	0.5367	12413	0.0030576
FLV	CENPW(dist=175626),RSPO3(dist=594668)	rs1337736	6	126845380	A	G	0.2262	-0.0526	0.2541	0.836	0.23	-0.109	0.249	0.6625	16015	0.0011972
OLV	CENPW(dist=175626),RSPO3(dist=594668)	rs1337736	6	126845380	A	G	0.2271	-0.6386	0.119	8.093e-08	0.232	-0.637	0.116	3.976e-08	16016	0.188034
PLV	CENPW(dist=175626),RSPO3(dist=594668)	rs1337736	6	126845380	A	G	0.2255	-0.4532	0.1629	0.005408	0.229	-0.51	0.159	0.001369	16015	0.0642368
TLV	CENPW(dist=175626),RSPO3(dist=594668)	rs1337736	6	126845380	A	G	0.2259	0.1864	0.139	0.18	0.229	0.149	0.136	0.2741	16003	0.00750421
FLV	MSRB3	rs146354218	12	65793942	A	G	0.3699	0.29	0.2065	0.16	0.373	0.34	0.202	0.09327	15791	0.017948
OLV	MSRB3	rs146354218	12	65793942	A	G	0.3694	0.1037	0.0974	0.2874	0.373	0.112	0.095	0.2408	15792	0.00880564
PLV	MSRB3	rs146354218	12	65793942	A	G	0.3686	0.0878	0.1323	0.5069	0.371	0.09	0.13	0.4847	15791	0.00303685
TLV	MSRB3	rs146354218	12	65793942	A	G	0.3678	0.6874	0.1129	1.151e-09	0.37	0.685	0.111	6.427e-10	15789	0.240758
FLV	DACT1(dist=516038),DAAM1(dist=24302)	rs147148763	14	59631075	G	GTTGT	0.1282	-0.6591	0.3044	0.03034	0.128	-0.687	0.303	0.02346	15219	0.0337872
OLV	DACT1(dist=516038),DAAM1(dist=24302)	rs147148763	14	59631075	G	GTTGT	0.1287	-0.8311	0.1432	6.547e-09	0.128	-0.847	0.143	2.89e-09	15220	0.230111
PLV	DACT1(dist=516038),DAAM1(dist=24302)	rs147148763	14	59631075	G	GTTGT	0.1281	0.9436	0.1948	1.268e-06	0.127	0.914	0.194	2.48e-06	15219	0.145722
TLV	DACT1(dist=516038),DAAM1(dist=24302)	rs147148763	14	59631075	G	GTTGT	0.1282	0.62	0.1676	0.0002165	0.127	0.593	0.167	0.0003816	15217	0.0828408

## Sheet: Supl. Data 8
Lobe	Variance explained by SNPs	se	Percentage of heritability explained by common SNPs
Frontal lobe:	0.1961	0.0372	37.7115
Occipital lobe:	0.2032	0.0361	40.64
Parietal lobe:	0.179	0.0316	30.339
Temporal lobe:	0.1752	0.0345	29.6949

## Sheet: Supl. Data 9
	Temporal lobe		Occipital lobe		Parietal lobe		Frontal lobe
Trait	Rgenetic	p	Rgenetic	p	Rgenetic	p	Rgenetic	p
Occipital lobe	0.1644	0.1704
Parietal lobe	0.3483	0.001475	0.2366	0.05915
Frontal lobe	-0.07315	0.6394	0.05703	0.635	0.0903	0.4974
Intracranial volume	0.1812	0.0579	0.1022	0.2743	0.1064	0.2511	0.04695	0.571
Nucleus accumbens volume	0.1795	0.1296	0.1985	0.07865	0.2233	0.06062	0.102	0.3816
Thalamic volume	0.3023	0.008393	0.1712	0.1074	0.08889	0.3709	0.199	0.03695
White matter lesions	0.107	0.3128	0.03681	0.7468	0.06947	0.5264	0.1232	0.2849
Amygdala volume	0.522	0.007456	0.3175	0.05894	0.1003	0.6136	0.1987	0.2884
Brainstem volume	0.03654	0.6985	0.05262	0.5694	0.07405	0.3976	0.1552	0.07672
Caudate volume	-0.00881	0.925	0.04682	0.5901	-0.05758	0.5665	-0.02905	0.7506
Hippocampal volume	0.2219	0.03944	0.1868	0.06954	0.094	0.4488	-0.06119	0.5938
Pallidum volume	0.01154	0.9305	0.05255	0.64	0.01839	0.8706	0.164	0.1376
Putamen volume	0.1976	0.02628	0.1225	0.1477	0.07388	0.3972	0.0776	0.3408
Schizophrenia	0.01251	0.8199	0.04116	0.4284	0.06676	0.213	-0.02192	0.6914
Alzheimer's Disease	-0.05905	0.6819	0.09009	0.5281	-0.05076	0.7135	0.02956	0.8225
Attention-deficit/hyperactivity disorder	-0.04146	0.549	0.1077	0.09734	0.001305	0.9849	0.005494	0.9408
Autism	0.01605	0.8634	0.02986	0.6677	-0.09875	0.2031	0.02291	0.7968
General cognitive ability	-0.00087	0.9916	0.04009	0.6004	-0.0169	0.8284	-0.02344	0.7566
Major depressive disorder	0.01433	0.837	0.02184	0.7253	0.00616	0.9313	0.03757	0.5767
Neuroticism	-0.1183	0.06856	-0.08246	0.1995	-0.00126	0.9846	0.1011	0.1151
Extraversion	-0.1545	0.2608	0.04752	0.7324	0.09541	0.4574	-0.08837	0.5098
Parkinsons disease	0.03803	0.6902	0.1825	0.02788	-0.01203	0.9089	0.1108	0.227
Bipolar disorder	0.02667	0.7164	0.01601	0.8021	0.06001	0.3835	0.01956	0.7816
